# Supplementary material for: Seseli foliosum (Somm. et Levier) Manden.—A Comprehensive Phytochemical and Biological Evaluation
Source: Molecules. 2025 Feb 5;30(3):725. doi: 10.3390/molecules30030725 (PMC11820956; doi:10.3390/molecules30030725)
Supplement: Supplementary file 1 [file molecules-30-00725-s001.zip]

Archive with 1 entries (1 files):
- molecules-3429288-supplementary.pdf
